# Supplementary material for: Evaluating the Endophytic Activities of Beauveria bassiana on the Physiology, Growth, and Antioxidant Activities of Extracts of Lettuce (Lactuca sativa L.)
Source: Plants (Basel). 2021 Jun 9;10(6):1178. doi: 10.3390/plants10061178 (PMC8229626; doi:10.3390/plants10061178)
Supplement: Supplementary file 1 [file plants-10-01178-s001.zip]

Archive with 1 entries (1 files):
- plants-1187600-supplementary.pdf
